# Supplementary material for: Effectiveness of Inactivated COVID-19 Vaccines against COVID-19 Caused by the SARS-CoV-2 Delta and Omicron Variants: A Retrospective Cohort Study
Source: Vaccines (Basel). 2022 Oct 19;10(10):1753. doi: 10.3390/vaccines10101753 (PMC9611172; doi:10.3390/vaccines10101753)
Supplement: Supplementary file 1 [file vaccines-10-01753-s001.zip]

Archive with 1 entries (1 files):
- vaccines-1963130-supplementary.pdf
